# Supplementary material for: Transcription of hepatitis B surface antigen shifts from cccDNA to integrated HBV DNA during treatment
Source: J Clin Invest. 2025 Jan 30;135(6):e184243. doi: 10.1172/JCI184243 (PMC11910228; doi:10.1172/JCI184243)
Supplement: Supporting data values [file jci-135-184243-s037.xlsx]

## Sheet: Figure 2
Group	HB	Biopsy	total cells	S-active count (cells)	non-S count (cells)	Active (%)	Non S (%)
Early	HB11	Bx1	266	264	2	99.2481	0.75188
Early	HB11	Bx2	271	221	50	81.5498	18.4502
Early	HB2	Bx1	190	161	29	84.7368	15.2632
Early	HB2	Bx2	105	61	44	58.0952	41.9048
Early	HB3	Bx1	124	122	2	98.3871	1.6129
Early	HB3	Bx2	178	173	5	97.191	2.80899
Early	HB6	Bx1	154	154	0	100	0
Early	HB6	Bx2	159	88	71	55.3459	44.6541
Early	HB7	Bx1	142	98	44	69.0141	30.9859
Early	HB7	Bx2	162	87	75	53.7037	46.2963
Prolonged	HB10	Bx1	165	16	149	9.69697	90.303
Prolonged	HB10	Bx2	180	14	166	7.77778	92.2222
Prolonged	HB12	Bx1	182	20	162	10.989	89.011
Prolonged	HB12	Bx2	174	12	162	6.89655	93.1034
Prolonged	HB4	Bx1	218	59	159	27.0642	72.9358
Prolonged	HB4	Bx2	146	42	104	28.7671	71.2329
Prolonged	HB8	Bx1	180	49	131	27.2222	72.7778
Prolonged	HB8	Bx2	178	21	157	11.7978	88.2022
Prolonged	HB9	Bx1	177	10	167	5.64972	94.3503
Prolonged	HB9	Bx2	85	6	79	7.05882	92.9412

## Sheet: Figure 3
group	participant	biopsy	source	percent
Early	HB2	Bx1	cccDNA	17.8947
Early	HB2	Bx1	mixed	34.7368
Early	HB2	Bx1	iDNA	32.1053
Early	HB2	Bx1	nonS	15.2632
Early	HB2	Bx2	cccDNA	15.2381
Early	HB2	Bx2	mixed	8.57143
Early	HB2	Bx2	iDNA	34.2857
Early	HB2	Bx2	nonS	41.9048
Early	HB6	Bx1	cccDNA	40.9091
Early	HB6	Bx1	mixed	59.0909
Early	HB6	Bx1	iDNA	0
Early	HB6	Bx1	nonS	0
Early	HB6	Bx2	cccDNA	37.7358
Early	HB6	Bx2	mixed	8.1761
Early	HB6	Bx2	iDNA	9.43396
Early	HB6	Bx2	nonS	44.6541
Early	HB11	Bx1	cccDNA	37.218
Early	HB11	Bx1	mixed	59.0226
Early	HB11	Bx1	iDNA	3.00752
Early	HB11	Bx1	nonS	0.75188
Early	HB11	Bx2	cccDNA	57.5646
Early	HB11	Bx2	mixed	17.3432
Early	HB11	Bx2	iDNA	6.64207
Early	HB11	Bx2	nonS	18.4502
Early	HB3	Bx1	cccDNA	90.3226
Early	HB3	Bx1	mixed	8.06452
Early	HB3	Bx1	iDNA	0
Early	HB3	Bx1	nonS	1.6129
Early	HB3	Bx2	cccDNA	75.8427
Early	HB3	Bx2	mixed	17.4157
Early	HB3	Bx2	iDNA	3.93258
Early	HB3	Bx2	nonS	2.80899
Early	HB7	Bx1	cccDNA	59.1549
Early	HB7	Bx1	mixed	4.92958
Early	HB7	Bx1	iDNA	4.92958
Early	HB7	Bx1	nonS	30.9859
Early	HB7	Bx2	cccDNA	3.08642
Early	HB7	Bx2	mixed	1.23457
Early	HB7	Bx2	iDNA	49.3827
Early	HB7	Bx2	nonS	46.2963
Prolonged	HB12	Bx1	cccDNA	2.1978
Prolonged	HB12	Bx1	mixed	0
Prolonged	HB12	Bx1	iDNA	8.79121
Prolonged	HB12	Bx1	nonS	89.011
Prolonged	HB12	Bx2	cccDNA	1.72414
Prolonged	HB12	Bx2	mixed	0
Prolonged	HB12	Bx2	iDNA	5.17241
Prolonged	HB12	Bx2	nonS	93.1034
Prolonged	HB9	Bx1	cccDNA	2.25989
Prolonged	HB9	Bx1	mixed	0
Prolonged	HB9	Bx1	iDNA	3.38983
Prolonged	HB9	Bx1	nonS	94.3503
Prolonged	HB9	Bx2	cccDNA	3.52941
Prolonged	HB9	Bx2	mixed	0
Prolonged	HB9	Bx2	iDNA	3.52941
Prolonged	HB9	Bx2	nonS	92.9412
Prolonged	HB4	Bx1	cccDNA	6.42202
Prolonged	HB4	Bx1	mixed	1.37615
Prolonged	HB4	Bx1	iDNA	19.2661
Prolonged	HB4	Bx1	nonS	72.9358
Prolonged	HB4	Bx2	cccDNA	11.6438
Prolonged	HB4	Bx2	mixed	0
Prolonged	HB4	Bx2	iDNA	17.1233
Prolonged	HB4	Bx2	nonS	71.2329
Prolonged	HB8	Bx1	cccDNA	2.22222
Prolonged	HB8	Bx1	mixed	0
Prolonged	HB8	Bx1	iDNA	25
Prolonged	HB8	Bx1	nonS	72.7778
Prolonged	HB8	Bx2	cccDNA	4.49438
Prolonged	HB8	Bx2	mixed	0.561798
Prolonged	HB8	Bx2	iDNA	6.74157
Prolonged	HB8	Bx2	nonS	88.2022
Prolonged	HB10	Bx1	cccDNA	3.63636
Prolonged	HB10	Bx1	mixed	0
Prolonged	HB10	Bx1	iDNA	6.06061
Prolonged	HB10	Bx1	nonS	90.303
Prolonged	HB10	Bx2	cccDNA	2.77778
Prolonged	HB10	Bx2	mixed	0
Prolonged	HB10	Bx2	iDNA	5
Prolonged	HB10	Bx2	nonS	92.2222

## Sheet: Figure 4
					Panel A: cccDNA transcribing						Panel B: mixed fractions						Panel C: iDNA transcribing
					Fittings (solid black lines)			Data points			Fittings (solid black lines)			Data points			Fittings (solid black lines)			Data points
	cccDNA transcribing	mixed	iDNA transcribing		x-axis values	y-axis values		x-axis values	y-axis values		x-axis values	y-axis values		x-axis values	y-axis values		x-axis values	y-axis values		x-axis values	y-axis values
a_early	49.25	32.58	1.16		0	49.25		0.04	40.9091		0	32.58		0.04	59.0909		0	1.16		0.04	0
mu_early	-0.073	-0.25	0.76		0.0208	49.1753		3.71	68.1818		0.0208	32.411		3.71	14.7727		0.0208	1.17848		3.71	17.0455
a_prolonged	12.33	0.6	99.54		0.0416	49.1007		1.5	85.7143		0.0416	32.2429		1.5	7.14286		0.0416	1.19726		1.5	7.14286
mu_prolonged	0.099	-0.014	-0.046		0.0624	49.0262		5.2	5.74713		0.0624	32.0757		5.2	2.29885		0.0624	1.21634		5.2	91.954
					0.0832	48.9518		0.6	91.8033		0.0832	31.9093		0.6	8.19672		0.0832	1.23572		0.6	0
					0.104	48.8775		3.25	78.0347		0.104	31.7438		3.25	17.9191		0.104	1.25541		3.25	4.04624
					0.1248	48.8034		0	21.118		0.1248	31.5792		0	40.9938		0.1248	1.27541		0	37.8882
					0.1456	48.7293		3.58	26.2295		0.1456	31.4154		3.58	14.7541		0.1456	1.29573		3.58	59.0164
					0.1664	48.6554		0.06	37.5		0.1664	31.2525		0.06	59.4697		0.1664	1.31638		0.06	3.0303
					0.1872	48.5815		3.73	65.6109		0.1872	31.0904		3.73	26.2443		0.1872	1.33735		3.73	8.1448
					0.208	48.5078		7	23.7288		0.208	30.9291		7	5.08475		0.208	1.35866		7	71.1864
					0.2288	48.4342		10.6	40.4762		0.2288	30.7687		10.6	0		0.2288	1.38031		10.6	59.5238
					0.2496	48.3608		8	8.16327		0.2496	30.6091		8	0		0.2496	1.4023		8	91.8367
					0.2704	48.2874		11.66	38.0952		0.2704	30.4504		11.66	4.7619		0.2704	1.42465		11.66	57.1429
					0.2912	48.2141		6.08	40		0.2912	30.2925		6.08	0		0.2912	1.44735		6.08	60
					0.312	48.141		9.75	50		0.312	30.1353		9.75	0		0.312	1.47041		9.75	50
					0.3328	48.0679		8.1	37.5		0.3328	29.979		8.1	0		0.3328	1.49384		8.1	62.5
					0.3536	47.995		11.58	35.7143		0.3536	29.8236		11.58	0		0.3536	1.51764		11.58	64.2857
					0.3744	47.9222		5.3	20		0.3744	29.6689		5.3	0		0.3744	1.54182		5.3	80
					0.3952	47.8495		8.1	25		0.3952	29.515		8.1	0		0.3952	1.56639		8.1	75
					0.416	47.7769					0.416	29.3619					0.416	1.59135
					0.4368	47.7044					0.4368	29.2096					0.4368	1.6167
					0.4576	47.632					0.4576	29.0581					0.4576	1.64246
					0.4784	47.5597					0.4784	28.9074					0.4784	1.66863
					0.4992	47.4876					0.4992	28.7575					0.4992	1.69522
					0.52	47.4155					0.52	28.6083					0.52	1.72223
					0.5408	47.3436					0.5408	28.46					0.5408	1.74967
					0.5616	47.2717					0.5616	28.3124					0.5616	1.77755
					0.5824	47.2					0.5824	28.1655					0.5824	1.80587
					0.6032	47.1284					0.6032	28.0194					0.6032	1.83465
					0.624	47.0569					0.624	27.8741					0.624	1.86388
					0.6448	46.9855					0.6448	27.7295					0.6448	1.89358
					0.6656	46.9142					0.6656	27.5857					0.6656	1.92375
					0.6864	46.843					0.6864	27.4427					0.6864	1.9544
					0.7072	46.772					0.7072	27.3003					0.7072	1.98554
					0.728	46.701					0.728	27.1587					0.728	2.01718
					0.7488	46.6301					0.7488	27.0179					0.7488	2.04932
					0.7696	46.5594					0.7696	26.8777					0.7696	2.08197
					0.7904	46.4887					0.7904	26.7383					0.7904	2.11515
					0.8112	46.4182					0.8112	26.5997					0.8112	2.14885
					0.832	46.3478					0.832	26.4617					0.832	2.18309
					0.8528	46.2775					0.8528	26.3245					0.8528	2.21787
					0.8736	46.2072					0.8736	26.1879					0.8736	2.25321
					0.8944	46.1371					0.8944	26.0521					0.8944	2.28911
					0.9152	46.0671					0.9152	25.917					0.9152	2.32559
					0.936	45.9972					0.936	25.7826					0.936	2.36264
					0.9568	45.9274					0.9568	25.6488					0.9568	2.40029
					0.9776	45.8578					0.9776	25.5158					0.9776	2.43853
					0.9984	45.7882					0.9984	25.3835					0.9984	2.47739
					1.0192	45.7187					1.0192	25.2518					1.0192	2.51686
					1.04	45.6493					1.04	25.1209					1.04	2.55696
					1.0608	45.5801					1.0608	24.9906					1.0608	2.5977
					1.0816	45.5109					1.0816	24.861					1.0816	2.63909
					1.1024	45.4419					1.1024	24.732					1.1024	2.68115
					1.1232	45.3729					1.1232	24.6037					1.1232	2.72387
					1.144	45.3041					1.144	24.4761					1.144	2.76727
					1.1648	45.2354					1.1648	24.3492					1.1648	2.81136
					1.1856	45.1667					1.1856	24.2229					1.1856	2.85615
					1.2064	45.0982					1.2064	24.0973					1.2064	2.90166
					1.2272	45.0298					1.2272	23.9723					1.2272	2.9479
					1.248	44.9614					1.248	23.848					1.248	2.99487
					1.2688	44.8932					1.2688	23.7243					1.2688	3.04259
					1.2896	44.8251					1.2896	23.6012					1.2896	3.09107
					1.3104	44.7571					1.3104	23.4788					1.3104	3.14032
					1.3312	44.6892					1.3312	23.357					1.3312	3.19035
					1.352	44.6214					1.352	23.2359					1.352	3.24119
					1.3728	44.5537					1.3728	23.1154					1.3728	3.29283
					1.3936	44.4861					1.3936	22.9955					1.3936	3.3453
					1.4144	44.4186					1.4144	22.8762					1.4144	3.3986
					1.4352	44.3512					1.4352	22.7576					1.4352	3.45275
					1.456	44.2839					1.456	22.6396					1.456	3.50777
					1.4768	44.2167					1.4768	22.5221					1.4768	3.56366
					1.4976	44.1496					1.4976	22.4053					1.4976	3.62044
					1.5184	44.0826					1.5184	22.2891					1.5184	3.67813
					1.5392	44.0158					1.5392	22.1735					1.5392	3.73673
					1.56	43.949					1.56	22.0585					1.56	3.79627
					1.5808	43.8823					1.5808	21.9441					1.5808	3.85676
					1.6016	43.8157					1.6016	21.8303					1.6016	3.91821
					1.6224	43.7492					1.6224	21.7171					1.6224	3.98065
					1.6432	43.6829					1.6432	21.6044					1.6432	4.04407
					1.664	43.6166					1.664	21.4924					1.664	4.10851
					1.6848	43.5504					1.6848	21.3809					1.6848	4.17397
					1.7056	43.4843					1.7056	21.27					1.7056	4.24048
					1.7264	43.4184					1.7264	21.1597					1.7264	4.30804
					1.7472	43.3525					1.7472	21.05					1.7472	4.37669
					1.768	43.2867					1.768	20.9408					1.768	4.44642
					1.7888	43.221					1.7888	20.8322					1.7888	4.51727
					1.8096	43.1554					1.8096	20.7241					1.8096	4.58925
					1.8304	43.09					1.8304	20.6166					1.8304	4.66237
					1.8512	43.0246					1.8512	20.5097					1.8512	4.73666
					1.872	42.9593					1.872	20.4033					1.872	4.81213
					1.8928	42.8941					1.8928	20.2975					1.8928	4.88881
					1.9136	42.829					1.9136	20.1922					1.9136	4.9667
					1.9344	42.7641					1.9344	20.0875					1.9344	5.04584
					1.9552	42.6992					1.9552	19.9833					1.9552	5.12624
					1.976	42.6344					1.976	19.8797					1.976	5.20792
					1.9968	42.5697					1.9968	19.7766					1.9968	5.2909
					2.0176	42.5051					2.0176	19.674					2.0176	5.3752
					2.0384	42.4406					2.0384	19.572					2.0384	5.46085
					2.0592	42.3762					2.0592	19.4705					2.0592	5.54786
					2.08	42.3119					2.08	19.3695					2.08	5.63626
					2.1008	42.2477					2.1008	19.269					2.1008	5.72606
					2.1216	42.1836					2.1216	19.1691					2.1216	5.8173
					2.1424	42.1196					2.1424	19.0697					2.1424	5.90999
					2.1632	42.0557					2.1632	18.9708					2.1632	6.00416
					2.184	41.9919					2.184	18.8724					2.184	6.09982
					2.2048	41.9282					2.2048	18.7745					2.2048	6.19702
					2.2256	41.8646					2.2256	18.6771					2.2256	6.29576
					2.2464	41.8011					2.2464	18.5802					2.2464	6.39607
					2.2672	41.7377					2.2672	18.4839					2.2672	6.49798
					2.288	41.6743					2.288	18.388					2.288	6.60152
					2.3088	41.6111					2.3088	18.2926					2.3088	6.70671
					2.3296	41.548					2.3296	18.1978					2.3296	6.81357
					2.3504	41.4849					2.3504	18.1034					2.3504	6.92213
					2.3712	41.422					2.3712	18.0095					2.3712	7.03243
					2.392	41.3591					2.392	17.9161					2.392	7.14448
					2.4128	41.2964					2.4128	17.8232					2.4128	7.25832
					2.4336	41.2337					2.4336	17.7307					2.4336	7.37397
					2.4544	41.1712					2.4544	17.6388					2.4544	7.49146
					2.4752	41.1087					2.4752	17.5473					2.4752	7.61083
					2.496	41.0463					2.496	17.4563					2.496	7.7321
					2.5168	40.9841					2.5168	17.3657					2.5168	7.8553
					2.5376	40.9219					2.5376	17.2757					2.5376	7.98046
					2.5584	40.8598					2.5584	17.1861					2.5584	8.10762
					2.5792	40.7978					2.5792	17.0969					2.5792	8.2368
					2.6	40.7359					2.6	17.0083					2.6	8.36804
					2.6208	40.6741					2.6208	16.92					2.6208	8.50138
					2.6416	40.6124					2.6416	16.8323					2.6416	8.63683
					2.6624	40.5507					2.6624	16.745					2.6624	8.77445
					2.6832	40.4892					2.6832	16.6581					2.6832	8.91426
					2.704	40.4278					2.704	16.5717					2.704	9.05629
					2.7248	40.3664					2.7248	16.4858					2.7248	9.20059
					2.7456	40.3052					2.7456	16.4003					2.7456	9.34719
					2.7664	40.2441					2.7664	16.3152					2.7664	9.49613
					2.7872	40.183					2.7872	16.2306					2.7872	9.64743
					2.808	40.122					2.808	16.1464					2.808	9.80115
					2.8288	40.0611					2.8288	16.0627					2.8288	9.95732
					2.8496	40.0004					2.8496	15.9794					2.8496	10.116
					2.8704	39.9397					2.8704	15.8965					2.8704	10.2772
					2.8912	39.8791					2.8912	15.814					2.8912	10.4409
					2.912	39.8186					2.912	15.732					2.912	10.6073
					2.9328	39.7582					2.9328	15.6504					2.9328	10.7763
					2.9536	39.6978					2.9536	15.5693					2.9536	10.948
					2.9744	39.6376					2.9744	15.4885					2.9744	11.1224
					2.9952	39.5775					2.9952	15.4082					2.9952	11.2997
					3.016	39.5174					3.016	15.3283					3.016	11.4797
					3.0368	39.4575					3.0368	15.2488					3.0368	11.6626
					3.0576	39.3976					3.0576	15.1697					3.0576	11.8484
					3.0784	39.3378					3.0784	15.091					3.0784	12.0372
					3.0992	39.2781					3.0992	15.0127					3.0992	12.229
					3.12	39.2185					3.12	14.9349					3.12	12.4239
					3.1408	39.159					3.1408	14.8574					3.1408	12.6218
					3.1616	39.0996					3.1616	14.7804					3.1616	12.8229
					3.1824	39.0403					3.1824	14.7037					3.1824	13.0273
					3.2032	38.9811					3.2032	14.6274					3.2032	13.2348
					3.224	38.9219					3.224	14.5516					3.224	13.4457
					3.2448	38.8629					3.2448	14.4761					3.2448	13.6599
					3.2656	38.8039					3.2656	14.401					3.2656	13.8776
					3.2864	38.745					3.2864	14.3263					3.2864	14.0987
					3.3072	38.6862					3.3072	14.252					3.3072	14.3234
					3.328	38.6275					3.328	14.1781					3.328	14.5516
					3.3488	38.5689					3.3488	14.1046					3.3488	14.7834
					3.3696	38.5104					3.3696	14.0314					3.3696	15.019
					3.3904	38.452					3.3904	13.9586					3.3904	15.2583
					3.4112	38.3936					3.4112	13.8862					3.4112	15.5014
					3.432	38.3354					3.432	13.8142					3.432	15.7484
					3.4528	38.2772					3.4528	13.7426					3.4528	15.9993
					3.4736	38.2191					3.4736	13.6713					3.4736	16.2543
					3.4944	38.1612					3.4944	13.6004					3.4944	16.5133
					3.5152	38.1033					3.5152	13.5299					3.5152	16.7764
					3.536	38.0454					3.536	13.4597					3.536	17.0437
					3.5568	37.9877					3.5568	13.3899					3.5568	17.3153
					3.5776	37.9301					3.5776	13.3204					3.5776	17.5912
					3.5984	37.8725					3.5984	13.2513					3.5984	17.8714
					3.6192	37.8151					3.6192	13.1826					3.6192	18.1562
					3.64	37.7577					3.64	13.1142					3.64	18.4455
					3.6608	37.7004					3.6608	13.0462					3.6608	18.7394
					3.6816	37.6432					3.6816	12.9786					3.6816	19.038
					3.7024	37.5861					3.7024	12.9112					3.7024	19.3413
					3.7232	37.5291					3.7232	12.8443					3.7232	19.6495
					3.744	37.4721					3.744	12.7777					3.744	19.9626
					3.7648	37.4153					3.7648	12.7114					3.7648	20.2807
					3.7856	37.3585					3.7856	12.6455					3.7856	20.6038
					3.8064	37.3018					3.8064	12.5799					3.8064	20.9321
					3.8272	37.2452					3.8272	12.5146					3.8272	21.2656
					3.848	37.1887					3.848	12.4497					3.848	21.6045
					3.8688	37.1323					3.8688	12.3852					3.8688	21.9487
					3.8896	37.076					3.8896	12.3209					3.8896	22.2984
					3.9104	37.0197					3.9104	12.257					3.9104	22.6537
					3.9312	36.9635					3.9312	12.1934					3.9312	23.0147
					3.952	36.9074					3.952	12.1302					3.952	23.3814
					3.9728	36.8515					3.9728	12.0673					3.9728	23.7539
					3.9936	36.7955					3.9936	12.0047					3.9936	24.1324
					4.0144	36.7397					4.0144	11.9424					4.0144	24.5169
					4.0352	36.684					4.0352	11.8805					4.0352	24.9076
					4.056	36.6283					4.056	11.8189					4.056	25.3044
					4.0768	36.5727					4.0768	11.7576					4.0768	25.7076
					4.0976	36.5172					4.0976	11.6966					4.0976	26.1172
					4.1184	36.4618					4.1184	11.6359					4.1184	26.5334
					4.1392	36.4065					4.1392	11.5756					4.1392	26.9562
					4.16	36.3513					4.16	11.5156					4.16	27.3857
					4.1808	36.2961					4.1808	11.4558					4.1808	27.822
					4.2016	36.2411					4.2016	11.3964					4.2016	28.2653
					4.2224	36.1861					4.2224	11.3373					4.2224	28.7157
					4.2432	36.1312					4.2432	11.2785					4.2432	29.1732
					4.264	36.0763					4.264	11.22					4.264	29.6381
					4.2848	36.0216					4.2848	11.1618					4.2848	30.1103
					4.3056	35.967					4.3056	11.1039					4.3056	30.5901
					4.3264	35.9124					4.3264	11.0463					4.3264	31.0775
					4.3472	35.8579					4.3472	10.989					4.3472	31.5727
					4.368	35.8035					4.368	10.932					4.368	32.0757
					4.3888	35.7492					4.3888	10.8753					4.3888	32.5868
					4.4096	35.6949					4.4096	10.8189					4.4096	33.106
					4.4304	35.6408					4.4304	10.7628					4.4304	33.6335
					4.4512	35.5867					4.4512	10.707					4.4512	34.1695
					4.472	35.5327					4.472	10.6515					4.472	34.7139
					4.4928	35.4788					4.4928	10.5962					4.4928	35.267
					4.5136	35.425					4.5136	10.5413					4.5136	35.8289
					4.5344	35.3712					4.5344	10.4866					4.5344	36.3998
					4.5552	35.3175					4.5552	10.4322					4.5552	36.9798
					4.576	35.264					4.576	10.3781					4.576	37.569
					4.5968	35.2105					4.5968	10.3243					4.5968	38.1676
					4.6176	35.157					4.6176	10.2707					4.6176	38.7758
					4.6384	35.1037					4.6384	10.2175					4.6384	39.3936
					4.6592	35.0504					4.6592	10.1645					4.6592	40.0213
					4.68	34.9972					4.68	10.1118					4.68	40.659
					4.7008	34.9441					4.7008	10.0593					4.7008	41.3068
					4.7216	34.8911					4.7216	10.0071					4.7216	41.965
					4.7424	34.8382					4.7424	9.95524					4.7424	42.6337
					4.7632	34.7853					4.7632	9.9036					4.7632	43.313
					4.784	34.7326					4.784	9.85224					4.784	44.0031
					4.8048	34.6799					4.8048	9.80114					4.8048	44.7042
					4.8256	34.6272					4.8256	9.75031					4.8256	45.4165
					4.8464	34.5747					4.8464	9.69974					4.8464	46.1402
					4.8672	34.5222					4.8672	9.64943					4.8672	46.8754
					4.888	34.4699					4.888	9.59938					4.888	47.6222
					4.9088	34.4176					4.9088	9.54959					4.9088	48.381
					4.9296	34.3653					4.9296	9.50006					4.9296	49.1519
					4.9504	34.3132					4.9504	9.45079					4.9504	49.9351
					4.9712	34.2611					4.9712	9.40178					4.9712	50.7307
					4.992	34.2092					4.992	9.35301					4.992	51.5391
					5.0128	34.1573					5.0128	9.3045					5.0128	52.3603
					5.0336	34.1054					5.0336	9.25625					5.0336	53.1946
					5.0544	34.0537					5.0544	9.20824					5.0544	54.0421
					5.0752	34.002					5.0752	9.16048					5.0752	54.9032
					5.096	33.9504					5.096	9.11297					5.096	55.778
					5.1168	33.8989					5.1168	9.0657					5.1168	56.6668
					5.1376	33.8475					5.1376	9.01869					5.1376	57.5697
					5.1584	33.7961					5.1584	8.97191					5.1584	58.487
					5.1792	33.7448					5.1792	8.92538					5.1792	59.4189
					5.2	33.6936					5.2	8.87909					5.2	60.3656
					5.3	20.8371					5.3	0.557092					5.3	78.004
					5.32544	20.8897					5.32544	0.556893					5.32544	77.9127
					5.35088	20.9423					5.35088	0.556695					5.35088	77.8216
					5.37632	20.9951					5.37632	0.556497					5.37632	77.7306
					5.40176	21.0481					5.40176	0.556298					5.40176	77.6397
					5.4272	21.1012					5.4272	0.5561					5.4272	77.5489
					5.45264	21.1544					5.45264	0.555902					5.45264	77.4582
					5.47808	21.2077					5.47808	0.555704					5.47808	77.3676
					5.50352	21.2612					5.50352	0.555507					5.50352	77.2771
					5.52896	21.3148					5.52896	0.555309					5.52896	77.1867
					5.5544	21.3686					5.5544	0.555111					5.5544	77.0964
					5.57984	21.4225					5.57984	0.554913					5.57984	77.0063
					5.60528	21.4765					5.60528	0.554716					5.60528	76.9162
					5.63072	21.5306					5.63072	0.554518					5.63072	76.8263
					5.65616	21.5849					5.65616	0.554321					5.65616	76.7364
					5.6816	21.6394					5.6816	0.554123					5.6816	76.6467
					5.70704	21.6939					5.70704	0.553926					5.70704	76.557
					5.73248	21.7486					5.73248	0.553729					5.73248	76.4675
					5.75792	21.8035					5.75792	0.553532					5.75792	76.378
					5.78336	21.8585					5.78336	0.553334					5.78336	76.2887
					5.8088	21.9136					5.8088	0.553137					5.8088	76.1995
					5.83424	21.9688					5.83424	0.55294					5.83424	76.1104
					5.85968	22.0242					5.85968	0.552744					5.85968	76.0214
					5.88512	22.0798					5.88512	0.552547					5.88512	75.9324
					5.91056	22.1355					5.91056	0.55235					5.91056	75.8436
					5.936	22.1913					5.936	0.552153					5.936	75.7549
					5.96144	22.2472					5.96144	0.551957					5.96144	75.6663
					5.98688	22.3033					5.98688	0.55176					5.98688	75.5778
					6.01232	22.3596					6.01232	0.551564					6.01232	75.4894
					6.03776	22.416					6.03776	0.551367					6.03776	75.4012
					6.0632	22.4725					6.0632	0.551171					6.0632	75.313
					6.08864	22.5292					6.08864	0.550975					6.08864	75.2249
					6.11408	22.586					6.11408	0.550778					6.11408	75.1369
					6.13952	22.6429					6.13952	0.550582					6.13952	75.049
					6.16496	22.7					6.16496	0.550386					6.16496	74.9613
					6.1904	22.7573					6.1904	0.55019					6.1904	74.8736
					6.21584	22.8147					6.21584	0.549994					6.21584	74.786
					6.24128	22.8722					6.24128	0.549798					6.24128	74.6986
					6.26672	22.9299					6.26672	0.549603					6.26672	74.6112
					6.29216	22.9877					6.29216	0.549407					6.29216	74.5239
					6.3176	23.0457					6.3176	0.549211					6.3176	74.4368
					6.34304	23.1038					6.34304	0.549016					6.34304	74.3497
					6.36848	23.162					6.36848	0.54882					6.36848	74.2628
					6.39392	23.2205					6.39392	0.548625					6.39392	74.1759
					6.41936	23.279					6.41936	0.548429					6.41936	74.0891
					6.4448	23.3377					6.4448	0.548234					6.4448	74.0025
					6.47024	23.3966					6.47024	0.548039					6.47024	73.9159
					6.49568	23.4556					6.49568	0.547844					6.49568	73.8295
					6.52112	23.5147					6.52112	0.547649					6.52112	73.7431
					6.54656	23.574					6.54656	0.547454					6.54656	73.6569
					6.572	23.6335					6.572	0.547259					6.572	73.5708
					6.59744	23.6931					6.59744	0.547064					6.59744	73.4847
					6.62288	23.7528					6.62288	0.546869					6.62288	73.3988
					6.64832	23.8127					6.64832	0.546674					6.64832	73.3129
					6.67376	23.8727					6.67376	0.54648					6.67376	73.2272
					6.6992	23.9329					6.6992	0.546285					6.6992	73.1415
					6.72464	23.9933					6.72464	0.54609					6.72464	73.056
					6.75008	24.0538					6.75008	0.545896					6.75008	72.9705
					6.77552	24.1145					6.77552	0.545702					6.77552	72.8852
					6.80096	24.1753					6.80096	0.545507					6.80096	72.8
					6.8264	24.2362					6.8264	0.545313					6.8264	72.7148
					6.85184	24.2974					6.85184	0.545119					6.85184	72.6298
					6.87728	24.3586					6.87728	0.544925					6.87728	72.5448
					6.90272	24.4201					6.90272	0.544731					6.90272	72.46
					6.92816	24.4816					6.92816	0.544537					6.92816	72.3752
					6.9536	24.5434					6.9536	0.544343					6.9536	72.2906
					6.97904	24.6053					6.97904	0.544149					6.97904	72.206
					7.00448	24.6673					7.00448	0.543955					7.00448	72.1216
					7.02992	24.7295					7.02992	0.543762					7.02992	72.0372
					7.05536	24.7919					7.05536	0.543568					7.05536	71.953
					7.0808	24.8544					7.0808	0.543374					7.0808	71.8688
					7.10624	24.9171					7.10624	0.543181					7.10624	71.7848
					7.13168	24.9799					7.13168	0.542987					7.13168	71.7008
					7.15712	25.0429					7.15712	0.542794					7.15712	71.617
					7.18256	25.106					7.18256	0.542601					7.18256	71.5332
					7.208	25.1694					7.208	0.542408					7.208	71.4495
					7.23344	25.2328					7.23344	0.542214					7.23344	71.366
					7.25888	25.2965					7.25888	0.542021					7.25888	71.2825
					7.28432	25.3603					7.28432	0.541828					7.28432	71.1991
					7.30976	25.4242					7.30976	0.541635					7.30976	71.1159
					7.3352	25.4883					7.3352	0.541442					7.3352	71.0327
					7.36064	25.5526					7.36064	0.54125					7.36064	70.9496
					7.38608	25.617					7.38608	0.541057					7.38608	70.8666
					7.41152	25.6816					7.41152	0.540864					7.41152	70.7838
					7.43696	25.7464					7.43696	0.540672					7.43696	70.701
					7.4624	25.8113					7.4624	0.540479					7.4624	70.6183
					7.48784	25.8764					7.48784	0.540287					7.48784	70.5357
					7.51328	25.9417					7.51328	0.540094					7.51328	70.4532
					7.53872	26.0071					7.53872	0.539902					7.53872	70.3708
					7.56416	26.0727					7.56416	0.53971					7.56416	70.2885
					7.5896	26.1384					7.5896	0.539518					7.5896	70.2063
					7.61504	26.2043					7.61504	0.539325					7.61504	70.1242
					7.64048	26.2704					7.64048	0.539133					7.64048	70.0422
					7.66592	26.3366					7.66592	0.538941					7.66592	69.9603
					7.69136	26.4031					7.69136	0.538749					7.69136	69.8784
					7.7168	26.4696					7.7168	0.538558					7.7168	69.7967
					7.74224	26.5364					7.74224	0.538366					7.74224	69.7151
					7.76768	26.6033					7.76768	0.538174					7.76768	69.6335
					7.79312	26.6704					7.79312	0.537982					7.79312	69.5521
					7.81856	26.7377					7.81856	0.537791					7.81856	69.4708
					7.844	26.8051					7.844	0.537599					7.844	69.3895
					7.86944	26.8727					7.86944	0.537408					7.86944	69.3083
					7.89488	26.9404					7.89488	0.537217					7.89488	69.2273
					7.92032	27.0084					7.92032	0.537025					7.92032	69.1463
					7.94576	27.0765					7.94576	0.536834					7.94576	69.0655
					7.9712	27.1448					7.9712	0.536643					7.9712	68.9847
					7.99664	27.2132					7.99664	0.536452					7.99664	68.904
					8.02208	27.2818					8.02208	0.536261					8.02208	68.8234
					8.04752	27.3506					8.04752	0.53607					8.04752	68.7429
					8.07296	27.4196					8.07296	0.535879					8.07296	68.6625
					8.0984	27.4888					8.0984	0.535688					8.0984	68.5822
					8.12384	27.5581					8.12384	0.535497					8.12384	68.502
					8.14928	27.6276					8.14928	0.535307					8.14928	68.4219
					8.17472	27.6972					8.17472	0.535116					8.17472	68.3419
					8.20016	27.7671					8.20016	0.534925					8.20016	68.2619
					8.2256	27.8371					8.2256	0.534735					8.2256	68.1821
					8.25104	27.9073					8.25104	0.534545					8.25104	68.1024
					8.27648	27.9777					8.27648	0.534354					8.27648	68.0227
					8.30192	28.0482					8.30192	0.534164					8.30192	67.9431
					8.32736	28.119					8.32736	0.533974					8.32736	67.8637
					8.3528	28.1899					8.3528	0.533784					8.3528	67.7843
					8.37824	28.261					8.37824	0.533593					8.37824	67.705
					8.40368	28.3322					8.40368	0.533403					8.40368	67.6258
					8.42912	28.4037					8.42912	0.533214					8.42912	67.5468
					8.45456	28.4753					8.45456	0.533024					8.45456	67.4678
					8.48	28.5471					8.48	0.532834					8.48	67.3888
					8.50544	28.6191					8.50544	0.532644					8.50544	67.31
					8.53088	28.6913					8.53088	0.532454					8.53088	67.2313
					8.55632	28.7636					8.55632	0.532265					8.55632	67.1527
					8.58176	28.8361					8.58176	0.532075					8.58176	67.0741
					8.6072	28.9089					8.6072	0.531886					8.6072	66.9957
					8.63264	28.9818					8.63264	0.531696					8.63264	66.9173
					8.65808	29.0548					8.65808	0.531507					8.65808	66.8391
					8.68352	29.1281					8.68352	0.531318					8.68352	66.7609
					8.70896	29.2016					8.70896	0.531129					8.70896	66.6828
					8.7344	29.2752					8.7344	0.530939					8.7344	66.6048
					8.75984	29.349					8.75984	0.53075					8.75984	66.5269
					8.78528	29.423					8.78528	0.530561					8.78528	66.4491
					8.81072	29.4972					8.81072	0.530372					8.81072	66.3714
					8.83616	29.5716					8.83616	0.530184					8.83616	66.2938
					8.8616	29.6462					8.8616	0.529995					8.8616	66.2163
					8.88704	29.721					8.88704	0.529806					8.88704	66.1388
					8.91248	29.7959					8.91248	0.529617					8.91248	66.0615
					8.93792	29.871					8.93792	0.529429					8.93792	65.9842
					8.96336	29.9464					8.96336	0.52924					8.96336	65.907
					8.9888	30.0219					8.9888	0.529052					8.9888	65.8299
					9.01424	30.0976					9.01424	0.528863					9.01424	65.7529
					9.03968	30.1735					9.03968	0.528675					9.03968	65.676
					9.06512	30.2496					9.06512	0.528487					9.06512	65.5992
					9.09056	30.3259					9.09056	0.528299					9.09056	65.5225
					9.116	30.4023					9.116	0.528111					9.116	65.4459
					9.14144	30.479					9.14144	0.527923					9.14144	65.3693
					9.16688	30.5559					9.16688	0.527735					9.16688	65.2929
					9.19232	30.6329					9.19232	0.527547					9.19232	65.2165
					9.21776	30.7102					9.21776	0.527359					9.21776	65.1402
					9.2432	30.7876					9.2432	0.527171					9.2432	65.0641
					9.26864	30.8652					9.26864	0.526983					9.26864	64.988
					9.29408	30.9431					9.29408	0.526796					9.29408	64.912
					9.31952	31.0211					9.31952	0.526608					9.31952	64.836
					9.34496	31.0993					9.34496	0.52642					9.34496	64.7602
					9.3704	31.1778					9.3704	0.526233					9.3704	64.6845
					9.39584	31.2564					9.39584	0.526046					9.39584	64.6088
					9.42128	31.3352					9.42128	0.525858					9.42128	64.5333
					9.44672	31.4142					9.44672	0.525671					9.44672	64.4578
					9.47216	31.4934					9.47216	0.525484					9.47216	64.3824
					9.4976	31.5729					9.4976	0.525297					9.4976	64.3071
					9.52304	31.6525					9.52304	0.52511					9.52304	64.2319
					9.54848	31.7323					9.54848	0.524923					9.54848	64.1568
					9.57392	31.8123					9.57392	0.524736					9.57392	64.0817
					9.59936	31.8925					9.59936	0.524549					9.59936	64.0068
					9.6248	31.973					9.6248	0.524362					9.6248	63.9319
					9.65024	32.0536					9.65024	0.524175					9.65024	63.8571
					9.67568	32.1344					9.67568	0.523989					9.67568	63.7825
					9.70112	32.2155					9.70112	0.523802					9.70112	63.7079
					9.72656	32.2967					9.72656	0.523616					9.72656	63.6334
					9.752	32.3781					9.752	0.523429					9.752	63.5589
					9.77744	32.4598					9.77744	0.523243					9.77744	63.4846
					9.80288	32.5416					9.80288	0.523056					9.80288	63.4103
					9.82832	32.6237					9.82832	0.52287					9.82832	63.3362
					9.85376	32.706					9.85376	0.522684					9.85376	63.2621
					9.8792	32.7884					9.8792	0.522498					9.8792	63.1881
					9.90464	32.8711					9.90464	0.522312					9.90464	63.1142
					9.93008	32.954					9.93008	0.522126					9.93008	63.0404
					9.95552	33.0371					9.95552	0.52194					9.95552	62.9667
					9.98096	33.1204					9.98096	0.521754					9.98096	62.893
					10.0064	33.204					10.0064	0.521568					10.0064	62.8195
					10.0318	33.2877					10.0318	0.521382					10.0318	62.746
					10.0573	33.3716					10.0573	0.521197					10.0573	62.6726
					10.0827	33.4558					10.0827	0.521011					10.0827	62.5993
					10.1082	33.5401					10.1082	0.520826					10.1082	62.5261
					10.1336	33.6247					10.1336	0.52064					10.1336	62.453
					10.159	33.7095					10.159	0.520455					10.159	62.3799
					10.1845	33.7945					10.1845	0.520269					10.1845	62.307
					10.2099	33.8797					10.2099	0.520084					10.2099	62.2341
					10.2354	33.9652					10.2354	0.519899					10.2354	62.1613
					10.2608	34.0508					10.2608	0.519714					10.2608	62.0886
					10.2862	34.1367					10.2862	0.519529					10.2862	62.016
					10.3117	34.2228					10.3117	0.519344					10.3117	61.9435
					10.3371	34.3091					10.3371	0.519159					10.3371	61.871
					10.3626	34.3956					10.3626	0.518974					10.3626	61.7987
					10.388	34.4823					10.388	0.518789					10.388	61.7264
					10.4134	34.5693					10.4134	0.518604					10.4134	61.6542
					10.4389	34.6565					10.4389	0.51842					10.4389	61.5821
					10.4643	34.7439					10.4643	0.518235					10.4643	61.5101
					10.4898	34.8315					10.4898	0.518051					10.4898	61.4381
					10.5152	34.9193					10.5152	0.517866					10.5152	61.3663
					10.5406	35.0074					10.5406	0.517682					10.5406	61.2945
					10.5661	35.0957					10.5661	0.517497					10.5661	61.2228
					10.5915	35.1842					10.5915	0.517313					10.5915	61.1512
					10.617	35.2729					10.617	0.517129					10.617	61.0797
					10.6424	35.3618					10.6424	0.516945					10.6424	61.0083
					10.6678	35.451					10.6678	0.516761					10.6678	60.9369
					10.6933	35.5404					10.6933	0.516577					10.6933	60.8656
					10.7187	35.63					10.7187	0.516393					10.7187	60.7944
					10.7442	35.7199					10.7442	0.516209					10.7442	60.7233
					10.7696	35.8099					10.7696	0.516025					10.7696	60.6523
					10.795	35.9003					10.795	0.515841					10.795	60.5814
					10.8205	35.9908					10.8205	0.515658					10.8205	60.5105
					10.8459	36.0815					10.8459	0.515474					10.8459	60.4398
					10.8714	36.1725					10.8714	0.51529					10.8714	60.3691
					10.8968	36.2637					10.8968	0.515107					10.8968	60.2985
					10.9222	36.3552					10.9222	0.514923					10.9222	60.228
					10.9477	36.4469					10.9477	0.51474					10.9477	60.1575
					10.9731	36.5388					10.9731	0.514557					10.9731	60.0872
					10.9986	36.6309					10.9986	0.514374					10.9986	60.0169
					11.024	36.7233					11.024	0.51419					11.024	59.9467
					11.0494	36.8159					11.0494	0.514007					11.0494	59.8766
					11.0749	36.9087					11.0749	0.513824					11.0749	59.8065
					11.1003	37.0018					11.1003	0.513641					11.1003	59.7366
					11.1258	37.0951					11.1258	0.513458					11.1258	59.6667
					11.1512	37.1887					11.1512	0.513276					11.1512	59.5969
					11.1766	37.2824					11.1766	0.513093					11.1766	59.5272
					11.2021	37.3765					11.2021	0.51291					11.2021	59.4576
					11.2275	37.4707					11.2275	0.512727					11.2275	59.3881
					11.253	37.5652					11.253	0.512545					11.253	59.3186
					11.2784	37.6599					11.2784	0.512362					11.2784	59.2493
					11.3038	37.7549					11.3038	0.51218					11.3038	59.18
					11.3293	37.8501					11.3293	0.511997					11.3293	59.1107
					11.3547	37.9456					11.3547	0.511815					11.3547	59.0416
					11.3802	38.0413					11.3802	0.511633					11.3802	58.9726
					11.4056	38.1372					11.4056	0.511451					11.4056	58.9036
					11.431	38.2334					11.431	0.511269					11.431	58.8347
					11.4565	38.3298					11.4565	0.511087					11.4565	58.7659
					11.4819	38.4264					11.4819	0.510905					11.4819	58.6972
					11.5074	38.5233					11.5074	0.510723					11.5074	58.6285
					11.5328	38.6205					11.5328	0.510541					11.5328	58.5599
					11.5582	38.7179					11.5582	0.510359					11.5582	58.4914
					11.5837	38.8155					11.5837	0.510177					11.5837	58.423
					11.6091	38.9134					11.6091	0.509996					11.6091	58.3547
					11.6346	39.0115					11.6346	0.509814					11.6346	58.2865
					11.66	39.1099					11.66	0.509632					11.66	58.2183

## Sheet: Figure 5B
Participant	biopsy	group	% active	% chiefly cccDNA	% HBsAg-positive staining
HB6	Bx1	early	1	0.409091	0.98
HB6	Bx2	early	0.553459	0.377358	0.85
HB11	Bx1	early	0.992481	0.37218	0.98
HB11	Bx2	early	0.815498	0.575646	0.85
HB3	Bx1	early	0.983871	0.903226	0.98
HB3	Bx2	early	0.97191	0.758427	0.98
HB2	Bx1	early	0.847368	0.178947	0.98
HB2	Bx2	early	0.580952	0.152381	0.8
HB7	Bx1	early	0.690141	0.591549	0.15
HB7	Bx2	early	0.537037	0.0308642	0.15
HB12	Bx1	prolonged	0.10989	0.021978	0.25
HB12	Bx2	prolonged	0.0689655	0.0172414	0.35
HB9	Bx1	prolonged	0.0564972	0.0225989	0.03
HB9	Bx2	prolonged	0.0705882	0.0352941	0.005
HB4	Bx1	prolonged	0.270642	0.0642202	0.005
HB4	Bx2	prolonged	0.287671	0.116438	0
HB8	Bx1	prolonged	0.272222	0.0222222	0
HB8	Bx2	prolonged	0.117978	0.0449438	0
HB10	Bx1	prolonged	0.0969697	0.0363636	0.075
HB10	Bx2	prolonged	0.0777778	0.0277778	0.005

## Sheet: Figure 6
Participant	Group	log change in qHBsAg from biopsy 1	% cccDNA cells
HB7	early	-0.524833	64.0845
HB2	early	-1.96467	52.6316
HB3	early	-1.18956	98.3871
HB6	early	-1.17513	100
HB11	early	-0.775853	96.2406
HB4	prolonged	-0.345346	7.79817
HB8	prolonged	-0.250562	2.22222
HB9	prolonged	-0.213997	2.25989
HB10	prolonged	-0.260019	3.63636
HB12	prolonged	-0.0642355	2.1978

## Sheet: Figure S1B
rank	nucleotide range	plot_position	Participant	Count	Group
1	1-100	50	HB2	0	Early
1	1-100	50	HB3	0	Early
1	1-100	50	HB4	0	Prolonged
1	1-100	50	HB6	0	Early
1	1-100	50	HB8	0	Prolonged
1	1-100	50	HB9	0	Prolonged
1	1-100	50	HB10	0	Prolonged
1	1-100	50	HB11	2	Early
1	1-100	50	HB12	0	Prolonged
2	101-200	150	HB2	0	Early
2	101-200	150	HB3	0	Early
2	101-200	150	HB4	0	Prolonged
2	101-200	150	HB6	0	Early
2	101-200	150	HB8	0	Prolonged
2	101-200	150	HB9	0	Prolonged
2	101-200	150	HB10	0	Prolonged
2	101-200	150	HB11	0	Early
2	101-200	150	HB12	0	Prolonged
3	201-300	250	HB2	0	Early
3	201-300	250	HB3	2	Early
3	201-300	250	HB4	0	Prolonged
3	201-300	250	HB6	2	Early
3	201-300	250	HB8	0	Prolonged
3	201-300	250	HB9	0	Prolonged
3	201-300	250	HB10	0	Prolonged
3	201-300	250	HB11	0	Early
3	201-300	250	HB12	0	Prolonged
4	301-400	350	HB2	0	Early
4	301-400	350	HB3	2	Early
4	301-400	350	HB4	0	Prolonged
4	301-400	350	HB6	8	Early
4	301-400	350	HB8	0	Prolonged
4	301-400	350	HB9	0	Prolonged
4	301-400	350	HB10	0	Prolonged
4	301-400	350	HB11	0	Early
4	301-400	350	HB12	0	Prolonged
5	401-500	450	HB2	0	Early
5	401-500	450	HB3	0	Early
5	401-500	450	HB4	0	Prolonged
5	401-500	450	HB6	0	Early
5	401-500	450	HB8	0	Prolonged
5	401-500	450	HB9	0	Prolonged
5	401-500	450	HB10	0	Prolonged
5	401-500	450	HB11	0	Early
5	401-500	450	HB12	0	Prolonged
6	501-600	550	HB2	0	Early
6	501-600	550	HB3	2	Early
6	501-600	550	HB4	0	Prolonged
6	501-600	550	HB6	5	Early
6	501-600	550	HB8	0	Prolonged
6	501-600	550	HB9	0	Prolonged
6	501-600	550	HB10	0	Prolonged
6	501-600	550	HB11	0	Early
6	501-600	550	HB12	0	Prolonged
7	601-700	650	HB2	0	Early
7	601-700	650	HB3	0	Early
7	601-700	650	HB4	0	Prolonged
7	601-700	650	HB6	2	Early
7	601-700	650	HB8	0	Prolonged
7	601-700	650	HB9	0	Prolonged
7	601-700	650	HB10	0	Prolonged
7	601-700	650	HB11	3	Early
7	601-700	650	HB12	0	Prolonged
8	701-800	750	HB2	0	Early
8	701-800	750	HB3	2	Early
8	701-800	750	HB4	0	Prolonged
8	701-800	750	HB6	4	Early
8	701-800	750	HB8	0	Prolonged
8	701-800	750	HB9	0	Prolonged
8	701-800	750	HB10	0	Prolonged
8	701-800	750	HB11	0	Early
8	701-800	750	HB12	0	Prolonged
9	801-900	850	HB2	0	Early
9	801-900	850	HB3	0	Early
9	801-900	850	HB4	0	Prolonged
9	801-900	850	HB6	0	Early
9	801-900	850	HB8	0	Prolonged
9	801-900	850	HB9	0	Prolonged
9	801-900	850	HB10	0	Prolonged
9	801-900	850	HB11	2	Early
9	801-900	850	HB12	0	Prolonged
10	901-1000	950	HB2	0	Early
10	901-1000	950	HB3	2	Early
10	901-1000	950	HB4	0	Prolonged
10	901-1000	950	HB6	0	Early
10	901-1000	950	HB8	0	Prolonged
10	901-1000	950	HB9	0	Prolonged
10	901-1000	950	HB10	0	Prolonged
10	901-1000	950	HB11	3	Early
10	901-1000	950	HB12	0	Prolonged
11	1001-1100	1050	HB2	0	Early
11	1001-1100	1050	HB3	0	Early
11	1001-1100	1050	HB4	0	Prolonged
11	1001-1100	1050	HB6	5	Early
11	1001-1100	1050	HB8	0	Prolonged
11	1001-1100	1050	HB9	0	Prolonged
11	1001-1100	1050	HB10	0	Prolonged
11	1001-1100	1050	HB11	0	Early
11	1001-1100	1050	HB12	0	Prolonged
12	1101-1200	1150	HB2	0	Early
12	1101-1200	1150	HB3	0	Early
12	1101-1200	1150	HB4	0	Prolonged
12	1101-1200	1150	HB6	0	Early
12	1101-1200	1150	HB8	0	Prolonged
12	1101-1200	1150	HB9	0	Prolonged
12	1101-1200	1150	HB10	0	Prolonged
12	1101-1200	1150	HB11	0	Early
12	1101-1200	1150	HB12	0	Prolonged
13	1201-1300	1250	HB2	0	Early
13	1201-1300	1250	HB3	0	Early
13	1201-1300	1250	HB4	0	Prolonged
13	1201-1300	1250	HB6	0	Early
13	1201-1300	1250	HB8	0	Prolonged
13	1201-1300	1250	HB9	0	Prolonged
13	1201-1300	1250	HB10	0	Prolonged
13	1201-1300	1250	HB11	0	Early
13	1201-1300	1250	HB12	0	Prolonged
14	1301-1400	1350	HB2	0	Early
14	1301-1400	1350	HB3	0	Early
14	1301-1400	1350	HB4	0	Prolonged
14	1301-1400	1350	HB6	0	Early
14	1301-1400	1350	HB8	0	Prolonged
14	1301-1400	1350	HB9	0	Prolonged
14	1301-1400	1350	HB10	0	Prolonged
14	1301-1400	1350	HB11	2	Early
14	1301-1400	1350	HB12	0	Prolonged
15	1401-1500	1450	HB2	0	Early
15	1401-1500	1450	HB3	0	Early
15	1401-1500	1450	HB4	0	Prolonged
15	1401-1500	1450	HB6	0	Early
15	1401-1500	1450	HB8	0	Prolonged
15	1401-1500	1450	HB9	0	Prolonged
15	1401-1500	1450	HB10	0	Prolonged
15	1401-1500	1450	HB11	6	Early
15	1401-1500	1450	HB12	0	Prolonged
16	1501-1600	1550	HB2	2	Early
16	1501-1600	1550	HB3	4	Early
16	1501-1600	1550	HB4	0	Prolonged
16	1501-1600	1550	HB6	3	Early
16	1501-1600	1550	HB8	0	Prolonged
16	1501-1600	1550	HB9	0	Prolonged
16	1501-1600	1550	HB10	0	Prolonged
16	1501-1600	1550	HB11	0	Early
16	1501-1600	1550	HB12	0	Prolonged
17	1601-1700	1650	HB2	0	Early
17	1601-1700	1650	HB3	0	Early
17	1601-1700	1650	HB4	0	Prolonged
17	1601-1700	1650	HB6	20	Early
17	1601-1700	1650	HB8	0	Prolonged
17	1601-1700	1650	HB9	0	Prolonged
17	1601-1700	1650	HB10	0	Prolonged
17	1601-1700	1650	HB11	3	Early
17	1601-1700	1650	HB12	0	Prolonged
18	1701-1800	1750	HB2	0	Early
18	1701-1800	1750	HB3	4	Early
18	1701-1800	1750	HB4	0	Prolonged
18	1701-1800	1750	HB6	0	Early
18	1701-1800	1750	HB8	0	Prolonged
18	1701-1800	1750	HB9	0	Prolonged
18	1701-1800	1750	HB10	0	Prolonged
18	1701-1800	1750	HB11	8	Early
18	1701-1800	1750	HB12	0	Prolonged
19	1801-1900	1850	HB2	4	Early
19	1801-1900	1850	HB3	0	Early
19	1801-1900	1850	HB4	0	Prolonged
19	1801-1900	1850	HB6	0	Early
19	1801-1900	1850	HB8	0	Prolonged
19	1801-1900	1850	HB9	0	Prolonged
19	1801-1900	1850	HB10	0	Prolonged
19	1801-1900	1850	HB11	3	Early
19	1801-1900	1850	HB12	0	Prolonged
20	1901-2000	1950	HB2	0	Early
20	1901-2000	1950	HB3	0	Early
20	1901-2000	1950	HB4	0	Prolonged
20	1901-2000	1950	HB6	0	Early
20	1901-2000	1950	HB8	0	Prolonged
20	1901-2000	1950	HB9	0	Prolonged
20	1901-2000	1950	HB10	0	Prolonged
20	1901-2000	1950	HB11	3	Early
20	1901-2000	1950	HB12	0	Prolonged
21	2001-2100	2050	HB2	0	Early
21	2001-2100	2050	HB3	19	Early
21	2001-2100	2050	HB4	0	Prolonged
21	2001-2100	2050	HB6	0	Early
21	2001-2100	2050	HB8	0	Prolonged
21	2001-2100	2050	HB9	0	Prolonged
21	2001-2100	2050	HB10	0	Prolonged
21	2001-2100	2050	HB11	2	Early
21	2001-2100	2050	HB12	0	Prolonged
22	2101-2200	2150	HB2	3	Early
22	2101-2200	2150	HB3	0	Early
22	2101-2200	2150	HB4	0	Prolonged
22	2101-2200	2150	HB6	0	Early
22	2101-2200	2150	HB8	0	Prolonged
22	2101-2200	2150	HB9	0	Prolonged
22	2101-2200	2150	HB10	0	Prolonged
22	2101-2200	2150	HB11	3	Early
22	2101-2200	2150	HB12	0	Prolonged
23	2201-2300	2250	HB2	3	Early
23	2201-2300	2250	HB3	0	Early
23	2201-2300	2250	HB4	0	Prolonged
23	2201-2300	2250	HB6	12	Early
23	2201-2300	2250	HB8	0	Prolonged
23	2201-2300	2250	HB9	0	Prolonged
23	2201-2300	2250	HB10	0	Prolonged
23	2201-2300	2250	HB11	5	Early
23	2201-2300	2250	HB12	0	Prolonged
24	2301-2400	2350	HB2	0	Early
24	2301-2400	2350	HB3	4	Early
24	2301-2400	2350	HB4	0	Prolonged
24	2301-2400	2350	HB6	0	Early
24	2301-2400	2350	HB8	0	Prolonged
24	2301-2400	2350	HB9	0	Prolonged
24	2301-2400	2350	HB10	0	Prolonged
24	2301-2400	2350	HB11	2	Early
24	2301-2400	2350	HB12	0	Prolonged
25	2401-2500	2450	HB2	0	Early
25	2401-2500	2450	HB3	0	Early
25	2401-2500	2450	HB4	0	Prolonged
25	2401-2500	2450	HB6	0	Early
25	2401-2500	2450	HB8	0	Prolonged
25	2401-2500	2450	HB9	0	Prolonged
25	2401-2500	2450	HB10	0	Prolonged
25	2401-2500	2450	HB11	0	Early
25	2401-2500	2450	HB12	0	Prolonged
26	2501-2600	2550	HB2	0	Early
26	2501-2600	2550	HB3	0	Early
26	2501-2600	2550	HB4	0	Prolonged
26	2501-2600	2550	HB6	0	Early
26	2501-2600	2550	HB8	0	Prolonged
26	2501-2600	2550	HB9	0	Prolonged
26	2501-2600	2550	HB10	0	Prolonged
26	2501-2600	2550	HB11	0	Early
26	2501-2600	2550	HB12	0	Prolonged
27	2601-2700	2650	HB2	0	Early
27	2601-2700	2650	HB3	0	Early
27	2601-2700	2650	HB4	0	Prolonged
27	2601-2700	2650	HB6	0	Early
27	2601-2700	2650	HB8	0	Prolonged
27	2601-2700	2650	HB9	0	Prolonged
27	2601-2700	2650	HB10	0	Prolonged
27	2601-2700	2650	HB11	0	Early
27	2601-2700	2650	HB12	0	Prolonged
28	2701-2800	2750	HB2	0	Early
28	2701-2800	2750	HB3	5	Early
28	2701-2800	2750	HB4	0	Prolonged
28	2701-2800	2750	HB6	16	Early
28	2701-2800	2750	HB8	0	Prolonged
28	2701-2800	2750	HB9	0	Prolonged
28	2701-2800	2750	HB10	0	Prolonged
28	2701-2800	2750	HB11	0	Early
28	2701-2800	2750	HB12	0	Prolonged
29	2801-2900	2850	HB2	0	Early
29	2801-2900	2850	HB3	8	Early
29	2801-2900	2850	HB4	0	Prolonged
29	2801-2900	2850	HB6	7	Early
29	2801-2900	2850	HB8	0	Prolonged
29	2801-2900	2850	HB9	0	Prolonged
29	2801-2900	2850	HB10	0	Prolonged
29	2801-2900	2850	HB11	7	Early
29	2801-2900	2850	HB12	0	Prolonged
30	2901-3000	2950	HB2	4	Early
30	2901-3000	2950	HB3	44	Early
30	2901-3000	2950	HB4	0	Prolonged
30	2901-3000	2950	HB6	42	Early
30	2901-3000	2950	HB8	0	Prolonged
30	2901-3000	2950	HB9	0	Prolonged
30	2901-3000	2950	HB10	0	Prolonged
30	2901-3000	2950	HB11	15	Early
30	2901-3000	2950	HB12	0	Prolonged
31	3001-3100	3050	HB2	29	Early
31	3001-3100	3050	HB3	330	Early
31	3001-3100	3050	HB4	12	Prolonged
31	3001-3100	3050	HB6	235	Early
31	3001-3100	3050	HB8	2	Prolonged
31	3001-3100	3050	HB9	2	Prolonged
31	3001-3100	3050	HB10	6	Prolonged
31	3001-3100	3050	HB11	155	Early
31	3001-3100	3050	HB12	5	Prolonged
32	3101-3200	3150	HB2	88	Early
32	3101-3200	3150	HB3	564	Early
32	3101-3200	3150	HB4	8	Prolonged
32	3101-3200	3150	HB6	352	Early
32	3101-3200	3150	HB8	0	Prolonged
32	3101-3200	3150	HB9	0	Prolonged
32	3101-3200	3150	HB10	2	Prolonged
32	3101-3200	3150	HB11	249	Early
32	3101-3200	3150	HB12	4	Prolonged

## Sheet: Figure S2A
Participant	Group	Eag status	Date	Years	Bx (1=yes, 0=no)	HBsAg (IU/mL)	logHBsAg	Log change from biopsy 1
HB2	early	Positive	2015-03-17	0	1	201630	5.30456	0
HB2	early	Positive	2016-02-10	0.90411	0	37378	4.57262	-0.731939
HB2	early	Positive	2016-12-19	1.76164	0	19349	4.28666	-1.0179
HB2	early	Positive	2017-11-29	2.70685	0	3422.1	3.53429	-1.77026
HB2	early	Positive	2018-10-17	3.58904	1	2187.2	3.33989	-1.96467
HB3	early	Positive	2016-04-05	0	1	107734	5.03235	0
HB3	early	Positive	2017-01-26	0.810959	0	49940	4.69845	-0.333904
HB3	early	Positive	2018-01-04	1.75068	0	6963	3.8428	-1.18956
HB3	early	Positive	2018-12-12	2.68767	1	119070	5.0758	0.0434496
HB6	early	Positive	2014-09-23	0	1	647460	5.81121	0
HB6	early	Positive	2015-08-17	0.89863	0	379830	5.57959	-0.231624
HB6	early	Positive	2016-08-09	1.87945	0	229790	5.36133	-0.449882
HB6	early	Positive	2017-06-07	2.70685	0	128590	5.10921	-0.702006
HB6	early	Positive	2018-05-08	3.62466	1	43260	4.63609	-1.17513
HB7	early	Positive	2014-10-07	0	1	594	2.77379	0
HB7	early	Positive	2015-08-19	0.865753	0	385.4	2.58591	-0.187875
HB7	early	Positive	2016-08-05	1.83014	0	283.1	2.45194	-0.321847
HB7	early	Positive	2017-07-10	2.7589	0	177.4	2.24895	-0.524833
HB7	early	Positive	2018-06-05	3.66301	1	215.9	2.33425	-0.439534
HB11	early	Positive	2014-09-23	0	1	25289	4.40293	0
HB11	early	Negative	2015-08-17	0.89863	0	5201.9	3.71616	-0.68677
HB11	early	Negative	2016-07-26	1.8411	0	4237.2	3.62708	-0.775853
HB11	early	Negative	2017-06-14	2.72603	0	5696.9	3.75564	-0.647293
HB11	early	Negative	2018-05-29	3.68219	1	4512.9	3.65446	-0.748476

## Sheet: Figure S2B
Participant	Group	Eag status	Date	Years	Bx (1=yes, 0=no)	HBsAg (IU/mL)	logHBsAg	Log change from biopsy 1
HB4	prolonged	Positive	2014-11-25	0	1	2131.8	3.32875	0
HB4	prolonged	Positive	2015-09-17	0.810959	0	1457.5	3.16361	-0.165138
HB4	prolonged	Positive	2016-10-07	1.86849	0	1030.3	3.01296	-0.315783
HB4	prolonged	Positive	2017-06-07	2.53425	0	962.5	2.9834	-0.345346
HB4	prolonged	Positive	2018-07-03	3.60548	1	976	2.98945	-0.339297
HB8	prolonged	Negative	2014-08-19	0	1	1404.7	3.14758	0
HB8	prolonged	Negative	2015-07-13	0.89863	0	1243	3.09447	-0.0531125
HB8	prolonged	Negative	2016-07-05	1.87945	0	779.1	2.89159	-0.25599
HB8	prolonged	Negative	2017-05-25	2.76712	0	1073.7	3.03088	-0.116701
HB8	prolonged	Negative	2018-04-17	3.66301	1	788.9	2.89702	-0.250562
HB9	prolonged	Negative	2014-12-16	0	1	405.6	2.6081	0
HB9	prolonged	Negative	2015-09-17	0.753425	0	340.8	2.5325	-0.0755984
HB9	prolonged	Negative	2016-09-13	1.74521	0	266.8	2.42619	-0.181912
HB9	prolonged	Negative	2017-07-20	2.59452	0	306.2	2.48601	-0.122093
HB9	prolonged	Negative	2018-08-08	3.64658	1	247.8	2.3941	-0.213997
HB10	prolonged	Negative	2015-02-10	0	1	1230.9	3.09022	0
HB10	prolonged	Negative	2015-10-27	0.709589	0	1008	3.00346	-0.0867622
HB10	prolonged	Negative	2016-09-08	1.57808	0	894.7	2.95168	-0.138545
HB10	prolonged	Negative	2017-09-15	2.59726	0	711.3	2.85205	-0.23817
HB10	prolonged	Negative	2018-07-31	3.47123	1	676.4	2.8302	-0.260019
HB12	prolonged	Negative	2016-02-02	0	1	20878	4.31969	0
HB12	prolonged	Negative	2016-11-01	0.747945	0	28281	4.45149	0.131806
HB12	prolonged	Negative	2018-12-20	2.88219	1	18007.5	4.25545	-0.0642355

## Sheet: Figure S3A
Participant	Group	Eag status	Date	Years	Bx	DNA (IU/mL)	logDNA
HB2	early	Pos	2015-03-17	0	1	362000000	8.55871
HB2	early	Pos	2015-05-08	0.142466	0	882000	5.94547
HB2	early	Pos	2015-08-24	0.438356	0	14957	4.17484
HB2	early	Pos	2016-02-10	0.90411	0	12135	4.08404
HB2	early	Pos	2016-07-05	1.30411	0	444	2.64738
HB2	early	Pos	2016-12-19	1.76164	0	327	2.51455
HB2	early	Pos	2017-06-16	2.25205	0	167	2.22272
HB2	early	Pos	2017-11-29	2.70685	0	81	1.90849
HB2	early	Pos	2018-05-07	3.14247	0	67	1.82607
HB2	early	Pos	2018-10-17	3.58904	2	12	1.07918
HB3	early	Pos	2016-04-05	0	1	63720	4.80428
HB3	early	Pos	2016-08-19	0.372603	0	151	2.17898
HB3	early	Pos	2017-01-26	0.810959	0	224	2.35025
HB3	early	Pos	2017-06-21	1.21096	0	352	2.54654
HB3	early	Pos	2017-07-20	1.29041	0	71	1.85126
HB3	early	Pos	2018-01-04	1.75068	0	46	1.66276
HB3	early	Pos	2018-04-04	1.99726	0	136000	5.13354
HB3	early	Pos	2018-06-21	2.21096	0	27500	4.43933
HB3	early	Pos	2018-11-28	2.64932	0	1690	3.22789
HB3	early	Pos	2018-12-12	2.68767	2	845	2.92686
HB6	early	Pos	2014-09-23	0	1	308509000	8.48927
HB6	early	Pos	2014-12-19	0.238356	0	152000	5.18184
HB6	early	Pos	2015-02-17	0.40274	0	18328	4.26312
HB6	early	Pos	2015-08-17	0.89863	0	6640000	6.82217
HB6	early	Pos	2016-01-29	1.35068	0	17648	4.2467
HB6	early	Pos	2016-08-09	1.87945	0	5845	3.76678
HB6	early	Pos	2016-12-13	2.22466	0	1940	3.2878
HB6	early	Pos	2017-06-07	2.70685	0	143	2.15534
HB6	early	Pos	2017-11-30	3.18904	0	495	2.69461
HB6	early	Pos	2018-05-08	3.62466	2	43	1.63347
HB7	early	Pos	2014-10-07	0	1	14036	4.14724
HB7	early	Pos	2014-12-22	0.208219	0	10900000	7.03743
HB7	early	Pos	2015-03-23	0.457534	0	369	2.56703
HB7	early	Pos	2015-08-19	0.865753	0	33	1.51851
HB7	early	Pos	2016-02-08	1.33973	0	121	2.08279
HB7	early	Pos	2016-08-05	1.83014	0	439	2.64246
HB7	early	Pos	2017-01-26	2.30685	0	36	1.5563
HB7	early	Pos	2017-07-10	2.7589	0	23	1.36173
HB7	early	Pos	2018-01-05	3.24932	0	104903	5.02079
HB7	early	Pos	2018-06-05	3.66301	2	794	2.89982
HB11	early	Pos	2014-09-23	0	1	4280000	6.63144
HB11	early	Neg	2015-03-13	0.468493	0	142	2.15229
HB11	early	Neg	2015-08-17	0.89863	0	163	2.21219
HB11	early	Neg	2016-02-03	1.36438	0	12	1.07918
HB11	early	Neg	2016-07-26	1.8411	0	124	2.09342
HB11	early	Neg	2017-02-13	2.39452	0	12	1.07918
HB11	early	Neg	2017-06-14	2.72603	0	12	1.07918
HB11	early	Neg	2017-12-19	3.2411	0	12	1.07918
HB11	early	Neg	2018-05-29	3.68219	2	12	1.07918

## Sheet: Figure S3B
Participant	Group	Eag status	Date	Years	Bx	DNA (IU/mL)	logDNA
HB4	prolonged	Pos	2014-11-25	0	1	40	1.60206
HB4	prolonged	Pos	2015-03-23	0.323288	0	12	1.07918
HB4	prolonged	Pos	2015-09-17	0.810959	0	12	1.07918
HB4	prolonged	Pos	2016-03-08	1.28493	0	12	1.07918
HB4	prolonged	Pos	2016-10-07	1.86849	0	37	1.5682
HB4	prolonged	Pos	2016-12-07	2.03562	0	12	1.07918
HB4	prolonged	Pos	2017-06-07	2.53425	0	12	1.07918
HB4	prolonged	Pos	2018-01-10	3.12877	0	12	1.07918
HB4	prolonged	Pos	2018-07-03	3.60548	2	12	1.07918
HB8	prolonged	Neg	2014-08-19	0	1	12	1.07918
HB8	prolonged	Neg	2015-02-04	0.463014	0	12	1.07918
HB8	prolonged	Neg	2015-07-13	0.89863	0	12	1.07918
HB8	prolonged	Neg	2016-01-06	1.38356	0	12	1.07918
HB8	prolonged	Neg	2016-07-05	1.87945	0	12	1.07918
HB8	prolonged	Neg	2016-12-12	2.31781	0	12	1.07918
HB8	prolonged	Neg	2017-05-25	2.76712	0	12	1.07918
HB8	prolonged	Neg	2017-11-01	3.20548	0	12	1.07918
HB8	prolonged	Neg	2018-04-17	3.66301	2	12	1.07918
HB9	prolonged	Neg	2014-12-16	0	1	12	1.07918
HB9	prolonged	Neg	2015-04-10	0.315068	0	12	1.07918
HB9	prolonged	Neg	2015-09-17	0.753425	0	12	1.07918
HB9	prolonged	Neg	2016-03-10	1.23288	0	12	1.07918
HB9	prolonged	Neg	2016-09-13	1.74521	0	12	1.07918
HB9	prolonged	Neg	2017-01-31	2.12877	0	12	1.07918
HB9	prolonged	Neg	2017-07-20	2.59452	0	12	1.07918
HB9	prolonged	Neg	2018-01-05	3.05753	0	12	1.07918
HB9	prolonged	Neg	2018-08-08	3.64658	2	12	1.07918
HB10	prolonged	Neg	2015-02-10	0	1	12	1.07918
HB10	prolonged	Neg	2015-10-27	0.709589	0	12	1.07918
HB10	prolonged	Neg	2016-04-26	1.20822	0	12	1.07918
HB10	prolonged	Neg	2016-09-08	1.57808	0	12	1.07918
HB10	prolonged	Neg	2017-04-28	2.2137	0	12	1.07918
HB10	prolonged	Neg	2017-09-15	2.59726	0	12	1.07918
HB10	prolonged	Neg	2018-02-07	2.99452	0	12	1.07918
HB10	prolonged	Neg	2018-07-31	3.47123	2	12	1.07918
HB12	prolonged	Neg	2016-02-02	0	1	12	1.07918
HB12	prolonged	Neg	2016-06-09	0.350685	0	12	1.07918
HB12	prolonged	Neg	2016-11-01	0.747945	0	106	2.02531
HB12	prolonged	Neg	2017-04-14	1.19726	0	319	2.50379
HB12	prolonged	Neg	2017-10-26	1.73151	0	660528	5.81989
HB12	prolonged	Neg	2018-03-08	2.09589	0	12	1.07918
HB12	prolonged	Neg	2018-12-20	2.88219	2	12	1.07918

[truncated: 7 more sheets: Figure S4, Figure S5, Figure S6, Figure S7A, Figure S7B, Figure S8A, Figure S8B]
